# Supplementary material for: Kinetics of Enzymatic Synthesis of Cyanidin-3-Glucoside Lauryl Ester and Its Physicochemical Property and Proliferative Effect on Intestinal Probiotics
Source: Biology (Basel). 2020 Aug 4;9(8):205. doi: 10.3390/biology9080205 (PMC7465376; doi:10.3390/biology9080205)
Supplement: Supplementary file 1 [file biology-09-00205-s001.zip]

Archive with 1 entries (1 files):
- biology-873177-supplementary.pdf
